# Supplementary material for: A sound approach to stay on the ball—a review of scrotal pathologies on ultrasound imaging
Source: Br J Radiol. 2026 Mar 17;99(1181):847–58. doi: 10.1093/bjr/tqag063 (PMC13134857; doi:10.1093/bjr/tqag063)
Supplement: tqag063_Supplementary_Data [file tqag063_supplementary_data.zip]

Archive with 4 entries (4 files):
- Supplementary Figure 3. Bell Clapper.png
- Supplementary Figure 4. Adrenal rest..png
- Supplementary Figure 1. Rete testis..png
- Supplementary Figure 2. inguinal hernia..png
